# Supplementary material for: Unravelling the Phytochemical Composition and Antioxidant Potential of Different Parts of Rumex vesicarius L.: A RP-HPLC-MS-MS/MS, Chemometrics, and Molecular Docking-Based Comparative Study
Source: Plants (Basel). 2024 Jul 1;13(13):1815. doi: 10.3390/plants13131815 (PMC11244572; doi:10.3390/plants13131815)
Supplement: Supplementary file 1 [file plants-13-01815-s001.zip]

Archive with 1 entries (1 files):
- plants-3069870-supplementary.pdf
